# Supplementary material for: Protective Effects of N-Acetylcysteine on Lipopolysaccharide-Induced Respiratory Inflammation and Oxidative Stress
Source: Antioxidants (Basel). 2022 Apr 29;11(5):879. doi: 10.3390/antiox11050879 (PMC9137500; doi:10.3390/antiox11050879)
Supplement: Supplementary file 1 [file antioxidants-11-00879-s001.zip]

Archive with 1 entries (1 files):
- antioxidants-1624246-supplementary.pdf
